# Supplementary material for: A multi-center prospective cohort study to evaluate the effect of differential pricing and health systems strengthening on access to medicines and management of hypertension and diabetes in Ghana: A study protocol
Source: Gates Open Res. 2018 May 3;2:6. Originally published 2018 Feb 7. [Version 2] doi: 10.12688/gatesopenres.12797.2 (PMC5941285; doi:10.12688/gatesopenres.12797.2)
Supplement: Supplementary file 3 [file gatesopenres-2-13889-s0002.tgz]

Archive with 1 entries (1 files):
- 4dd10987-e8ed-44b0-80bd-b229fe524c9f.zip
